# Supplementary material for: Functional genetic encoding of sulfotyrosine in mammalian cells
Source: Nat Commun. 2020 Sep 24;11:4820. doi: 10.1038/s41467-020-18629-9 (PMC7515910; doi:10.1038/s41467-020-18629-9)
Supplement: Supplementary file 4 — Source Data [file 41467_2020_18629_MOESM4_ESM.xlsx]

## Sheet: Figrue 1
	Figure 1 b
		c1	colony 1	colony 2	colony 3						c2	colony 1	colony 2	colony 3
		no uaa	49.6454	50.2693	51.8118						no amino acid	53.3104	39.7937	51.9149
		1 mM sTyr	76.5806	81.4128	73.8994						1 mM styr	157.018	149.284	153.201
		5 mM sTyr	159.057	162.038	170.964						5 mM styr	171.053	149.81	139.823
		Average					Stdev
			0 mM	1 mM	5 mM			0	1 mM	5 mM
		sTyrRS c1	50.5755	77.2976	164.02		sTyrRS c1	1.1152	3.80766	6.19555
		sTyrRS c2	48.3397	153.168	153.562		sTyrRS c2	7.43386	3.86675	15.9493
	Figure 1 c
		c1	0.1 mM tyr-1	0.1 mM tyr-2	0.1 mM tyr-3	1 mM tyr-1	1 mM tyr-2	1 mM tyr-3	0.1 mM styr-1	0.1 mM styr-2	0.1 mM styr-3	1 mM styr-1	1 mM styr-2	1 mM styr-3
		uM ppi/(min)	0.0022074	0.00229018	0.00224522	0.00583215	0.00571582	0.0059599	0.00238296	0.00206395	0.00176349	0.00541465	0.0053961	0.00529404
		c2	0.1 mM tyr-1	0.1 mM tyr-2	0.1 mM tyr-3	1 mM tyr-1	1 mM tyr-2	1 mM tyr-3	0.1 mM styr-1	0.1 mM styr-2	0.1 mM styr-3	1 mM styr-1	1 mM styr-2	1 mM styr-3
		uM ppi/(min)	0	0	0	0.000838568	0.00088012	0.000873538	0.00119469	0.00100765	0.00108907	0.0035591	0.00336498	0.00375536
		Average						StDev
			0.1 mM Tyr	1 mM Tyr	0.1 mM sTyr	1 mM sTyr			0.1mM Tyr	1 mM Tyr	0.1 mM sTyr	1 mM sTyr
		sTyrRS c1	2.2476	5.83596	2.07013	5.36826		sTyrRS c1	0.0414444	0.122083	0.309781	0.0649444
		sTyrRS c2	0	0.864076	1.09714	3.55981		sTyrRS c2	0	0.0223337	0.0937818	0.195191

## Sheet: Figure 2
	Figure 2 b
		wt	4927.73	5994.95	5867.65
		AzF+	2376.7	2130.02	1701.47				AzF-	23.6	15.18	18.34
		sTyr+	3539.42	3727.1	4151.02				sTyr-	706.02	620.96	579.03
		Average
			no ncAA	1 mM ncAA
		sTyrRS	635.337	3805.85
		AzFRS	19.04	2069.4
		wt EcTyrRS	5596.78	0
		StDev
			no ncAA	1 mM ncAA
		sTyrRS	64.7042	313.312
		AzFRS	4.25342	341.673
		wt EcTyrRS	582.897	0

## Sheet: Figure 4
	Figure 4 a												Figure 4 b top panel										Figure 4 b bottom panel
		Anti-His tag												Anti-His tag										Anti-sTyr
	Figure 4 c
		293T						C4						C4-CXCR4 (wt)						C4-FFF						C4-FF TAG						C4-FF TAG sTyrRS
		Time	T° 485/20,528/20	A9	A10	A11		Time	T° 485/20,528/20	C9	C10	C11		Time	T° 485/20,528/20	D9	D10	D11		Time	T° 485/20,528/20	E9	E10	E11		Time	T° 485/20,528/20	G9	G10	G11		Time	T° 485/20,528/20	B9	B10	B11
		00:00:00	0	4158	3999	4191		00:00:00	0	3775	4292	4239		00:00:00	0	4176	4376	4342		00:00:00	0	4075	4049	4134		00:00:00	0	3116	3265	3023		00:00:00	0	3493	3531	3244
		00:00:03	3	4158	3974	4195		00:00:03	3	3768	4288	4250		00:00:03	3	4163	4385	4377		00:00:03	3	4091	4071	4148		00:00:03	3	3113	3248	3011		00:00:03	3	3506	3542	3232
		00:00:06	6	4163	3993	4189		00:00:06	6	3789	4293	4241		00:00:06	6	4177	4385	4342		00:00:06	6	4092	4078	4161		00:00:06	6	3106	3254	3022		00:00:06	6	3491	3554	3256
		00:00:09	9	4187	3989	4211		00:00:09	9	3770	4299	4269		00:00:09	9	4169	4382	4365		00:00:09	9	4072	4061	4139		00:00:09	9	3119	3246	3006		00:00:09	9	3517	3559	3225
		00:00:12	12	4186	3994	4205		00:00:12	12	3776	4304	4243		00:00:12	12	4163	4404	4352		00:00:12	12	4092	4075	4158		00:00:12	12	3127	3275	3007		00:00:12	12	3503	3544	3234
		00:00:15	15	4184	4017	4213		00:00:15	15	3779	4317	4247		00:00:15	15	4173	4400	4345		00:00:15	15	4082	4070	4147		00:00:15	15	3121	3255	3030		00:00:15	15	3503	3538	3237
		00:00:18	18	4187	4005	4212		00:00:18	18	3788	4293	4240		00:00:18	18	4176	4383	4348		00:00:18	18	4068	4069	4162		00:00:18	18	3121	3268	3015		00:00:18	18	3511	3540	3239
		00:00:21	21	4187	4008	4220		00:00:21	21	3786	4307	4247		00:00:21	21	4178	4392	4365		00:00:21	21	4092	4065	4150		00:00:21	21	3120	3256	3031		00:00:21	21	3486	3538	3241
		00:00:24	24	4186	3999	4184		00:00:24	24	3766	4314	4266		00:00:24	24	4153	4412	4357		00:00:24	24	4077	4064	4155		00:00:24	24	3108	3247	3001		00:00:24	24	3510	3549	3250
		00:00:27	27	4183	3990	4230		00:00:27	27	3782	4303	4244		00:00:27	27	4180	4386	4356		00:00:27	27	4075	4075	4153		00:00:27	27	3117	3255	3014		00:00:27	27	3503	3550	3244
		00:00:30	30	4170	4003	4216		00:00:30	30	3780	4306	4242		00:00:30	30	4190	4392	4364		00:00:30	30	4077	4063	4164		00:00:30	30	3123	3254	3022		00:00:30	30	3498	3541	3247
		00:00:33	33	4160	4020	4220		00:00:33	33	3791	4301	4261		00:00:33	33	4182	4362	4363		00:00:33	33	4092	4078	4148		00:00:33	33	3127	3256	3020		00:00:33	33	3498	3536	3230
		00:00:36	36	4184	4013	4224		00:00:36	36	3783	4293	4245		00:00:36	36	4188	4389	4357		00:00:36	36	4089	4089	4147		00:00:36	36	3109	3260	3030		00:00:36	36	3497	3542	3251
		00:00:39	39	4183	4005	4225		00:00:39	39	3755	4301	4269		00:00:39	39	4190	4392	4368		00:00:39	39	4086	4082	4164		00:00:39	39	3118	3245	3028		00:00:39	39	3518	3537	3248
		00:00:42	42	4175	3976	4220		00:00:42	42	3766	4290	4240		00:00:42	42	4185	4388	4378		00:00:42	42	4092	4092	4155		00:00:42	42	3113	3262	3013		00:00:42	42	3508	3537	3254
		00:00:45	45	4160	4001	4192		00:00:45	45	3784	4304	4251		00:00:45	45	4209	4408	4354		00:00:45	45	4095	4077	4147		00:00:45	45	3121	3259	3020		00:00:45	45	3501	3563	3251
		00:00:48	48	4159	4000	4215		00:00:48	48	3781	4302	4241		00:00:48	48	4171	4399	4354		00:00:48	48	4077	4087	4161		00:00:48	48	3113	3258	3019		00:00:48	48	3489	3550	3231
		00:00:51	51	4163	3970	4210		00:00:51	51	3764	4305	4249		00:00:51	51	4180	4410	4370		00:00:51	51	4078	4075	4168		00:00:51	51	3119	3241	3048		00:00:51	51	3505	3560	3227
		00:00:54	54	4161	3992	4213		00:00:54	54	3777	4295	4264		00:00:54	54	4181	4397	4357		00:00:54	54	4104	4094	4147		00:00:54	54	3109	3220	3038		00:00:54	54	3494	3556	3238
		00:00:57	57	4144	3994	4207		00:00:57	57	3768	4291	4233		00:00:57	57	4167	4379	4349		00:00:57	57	4087	4073	4148		00:00:57	57	3109	3244	3038		00:00:57	57	3510	3549	3239
		00:01:00	60	4161	3991	4208		00:01:00	60	3784	4286	4246		00:01:00	60	4195	4395	4369		00:01:00	60	4084	4089	4165		00:01:00	60	3122	3228	3046		00:01:00	60	3486	3568	3235
		00:01:03	63	4164	3983	4190		00:01:03	63	3772	4293	4260		00:01:03	63	4182	4384	4363		00:01:03	63	4099	4090	4155		00:01:03	63	3125	3240	3047		00:01:03	63	3505	3577	3241
		00:01:06	66	4138	3982	4191		00:01:06	66	3773	4303	4251		00:01:06	66	4168	4389	4360		00:01:06	66	4082	4101	4145		00:01:06	66	3111	3248	3051		00:01:06	66	3487	3571	3238
		00:01:09	69	4152	3967	4200		00:01:09	69	3772	4290	4255		00:01:09	69	4178	4388	4356		00:01:09	69	4089	4093	4163		00:01:09	69	3105	3224	3054		00:01:09	69	3507	3568	3259
		00:01:12	72	4145	3970	4180		00:01:12	72	3779	4314	4257		00:01:12	72	4179	4406	4357		00:01:12	72	4087	4081	4166		00:01:12	72	3123	3236	3066		00:01:12	72	3512	3585	3250
		00:01:15	75	4134	3955	4196		00:01:15	75	3764	4289	4258		00:01:15	75	4167	4387	4369		00:01:15	75	4091	4067	4162		00:01:15	75	3130	3229	3043		00:01:15	75	3511	3566	3248
		00:01:18	78	4138	3983	4201		00:01:18	78	3779	4291	4230		00:01:18	78	4175	4373	4365		00:01:18	78	4107	4068	4147		00:01:18	78	3112	3245	3035		00:01:18	78	3494	3557	3250
		00:01:21	81	4114	3964	4204		00:01:21	81	3776	4283	4240		00:01:21	81	4184	4386	4374		00:01:21	81	4115	4088	4163		00:01:21	81	3118	3236	3044		00:01:21	81	3505	3567	3237
		00:01:24	84	4120	3963	4222		00:01:24	84	3769	4279	4267		00:01:24	84	4170	4395	4362		00:01:24	84	4079	4097	4155		00:01:24	84	3120	3243	3062		00:01:24	84	3500	3587	3251
		00:01:27	87	4121	3979	4203		00:01:27	87	3769	4290	4270		00:01:27	87	4165	4399	4365		00:01:27	87	4097	4102	4162		00:01:27	87	3123	3239	3047		00:01:27	87	3508	3582	3253
		00:01:30	90	4138	3973	4203		00:01:30	90	3783	4285	4264		00:01:30	90	4155	4404	4368		00:01:30	90	4115	4092	4171		00:01:30	90	3121	3249	3049		00:01:30	90	3487	3585	3244
		00:01:33	93	4121	3988	4207		00:01:33	93	3779	4301	4267		00:01:33	93	4160	4380	4379		00:01:33	93	4087	4076	4171		00:01:33	93	3117	3249	3044		00:01:33	93	3497	3578	3224
		00:01:36	96	4119	3966	4194		00:01:36	96	3772	4288	4263		00:01:36	96	4196	4385	4381		00:01:36	96	4089	4070	4158		00:01:36	96	3133	3263	3063		00:01:36	96	3506	3576	3238
		00:01:39	99	4112	3957	4195		00:01:39	99	3791	4283	4262		00:01:39	99	4171	4403	4371		00:01:39	99	4096	4085	4179		00:01:39	99	3137	3256	3039		00:01:39	99	3496	3582	3245
		00:01:42	102	4133	3955	4192		00:01:42	102	3766	4290	4249		00:01:42	102	4180	4406	4348		00:01:42	102	4090	4095	4173		00:01:42	102	3140	3260	3037		00:01:42	102	3496	3579	3256
		00:01:45	105	4102	3983	4199		00:01:45	105	3776	4298	4241		00:01:45	105	4168	4383	4373		00:01:45	105	4110	4092	4172		00:01:45	105	3134	3264	3064		00:01:45	105	3500	3580	3236
		00:01:48	108	4119	3953	4195		00:01:48	108	3769	4310	4271		00:01:48	108	4180	4387	4371		00:01:48	108	4097	4080	4149		00:01:48	108	3133	3248	3049		00:01:48	108	3507	3580	3247
		00:01:51	111	4117	3966	4186		00:01:51	111	3779	4301	4254		00:01:51	111	4172	4398	4376		00:01:51	111	4088	4078	4182		00:01:51	111	3131	3264	3052		00:01:51	111	3501	3596	3240
		00:01:54	114	4118	3967	4190		00:01:54	114	3772	4318	4261		00:01:54	114	4184	4396	4351		00:01:54	114	4098	4104	4163		00:01:54	114	3124	3248	3044		00:01:54	114	3497	3582	3242
		00:01:57	117	4100	3960	4197		00:01:57	117	3788	4298	4249		00:01:57	117	4173	4384	4367		00:01:57	117	4101	4110	4170		00:01:57	117	3137	3265	3030		00:01:57	117	3489	3581	3246
		00:02:00	120	4114	3951	4183		00:02:00	120	3770	4302	4247		00:02:00	120	4151	4408	4368		00:02:00	120	4107	4090	4161		00:02:00	120	3136	3264	3025		00:02:00	120	3485	3566	3234
		00:00:00	123	4238	4172	4430		00:00:00	123	3720	4245	4208		00:00:00	123	4168	4370	4394		00:00:00	123	4114	4048	4180		00:00:00	123	3168	3277	3025		00:00:00	123	3825	3622	3670
		00:00:03	126	4385	4353	4604		00:00:03	126	3728	4247	4228		00:00:03	126	4200	4396	4450		00:00:03	126	4123	4080	4173		00:00:03	126	3159	3251	3005		00:00:03	126	3886	3726	3701
		00:00:06	129	4595	4505	4818		00:00:06	129	3722	4266	4230		00:00:06	129	4260	4477	4547		00:00:06	129	4131	4070	4189		00:00:06	129	3160	3242	3032		00:00:06	129	3909	3743	3733
		00:00:09	132	4777	4627	4947		00:00:09	132	3753	4251	4212		00:00:09	132	4333	4525	4626		00:00:09	132	4126	4110	4195		00:00:09	132	3172	3234	3051		00:00:09	132	3948	3753	3715
		00:00:12	135	4911	4693	5067		00:00:12	135	3737	4271	4250		00:00:12	135	4394	4572	4683		00:00:12	135	4136	4100	4224		00:00:12	135	3170	3255	3062		00:00:12	135	3980	3755	3710
		00:00:15	138	4988	4743	5117		00:00:15	138	3745	4246	4236		00:00:15	138	4433	4624	4714		00:00:15	138	4136	4097	4228		00:00:15	138	3178	3292	3031		00:00:15	138	3981	3797	3700
		00:00:18	141	5011	4702	5133		00:00:18	141	3751	4263	4257		00:00:18	141	4487	4667	4742		00:00:18	141	4139	4112	4222		00:00:18	141	3173	3273	3025		00:00:18	141	3983	3783	3693
		00:00:21	144	4993	4725	5106		00:00:21	144	3742	4277	4241		00:00:21	144	4513	4686	4733		00:00:21	144	4137	4091	4227		00:00:21	144	3178	3266	3031		00:00:21	144	3987	3794	3688
		00:00:24	147	4941	4662	5038		00:00:24	147	3743	4294	4241		00:00:24	147	4515	4729	4727		00:00:24	147	4149	4112	4238		00:00:24	147	3189	3237	3025		00:00:24	147	3959	3774	3679
		00:00:27	150	4863	4609	4961		00:00:27	150	3758	4298	4263		00:00:27	150	4530	4705	4684		00:00:27	150	4154	4115	4266		00:00:27	150	3188	3239	3042		00:00:27	150	3953	3764	3660
		00:00:30	153	4780	4530	4885		00:00:30	153	3756	4290	4254		00:00:30	153	4493	4695	4683		00:00:30	153	4153	4096	4235		00:00:30	153	3181	3217	3045		00:00:30	153	3968	3762	3674
		00:00:33	156	4701	4448	4814		00:00:33	156	3752	4301	4241		00:00:33	156	4474	4670	4672		00:00:33	156	4160	4130	4242		00:00:33	156	3203	3222	3046		00:00:33	156	3944	3747	3660
		00:00:36	159	4614	4390	4748		00:00:36	159	3759	4299	4255		00:00:36	159	4443	4637	4641		00:00:36	159	4170	4109	4254		00:00:36	159	3211	3225	3035		00:00:36	159	3937	3742	3651
		00:00:39	162	4540	4335	4662		00:00:39	162	3737	4315	4250		00:00:39	162	4417	4620	4611		00:00:39	162	4158	4126	4252		00:00:39	162	3208	3217	3031		00:00:39	162	3933	3762	3648
		00:00:42	165	4488	4277	4627		00:00:42	165	3742	4320	4251		00:00:42	165	4405	4607	4580		00:00:42	165	4181	4133	4239		00:00:42	165	3204	3220	3039		00:00:42	165	3914	3762	3641
		00:00:45	168	4454	4264	4575		00:00:45	168	3739	4316	4246		00:00:45	168	4374	4585	4583		00:00:45	168	4159	4133	4254		00:00:45	168	3201	3201	3039		00:00:45	168	3909	3753	3644
		00:00:48	171	4396	4192	4540		00:00:48	171	3747	4308	4259		00:00:48	171	4351	4586	4549		00:00:48	171	4184	4121	4238		00:00:48	171	3207	3237	3042		00:00:48	171	3900	3743	3638
		00:00:51	174	4367	4164	4501		00:00:51	174	3762	4300	4248		00:00:51	174	4329	4573	4524		00:00:51	174	4173	4120	4236		00:00:51	174	3198	3230	3057		00:00:51	174	3890	3746	3605
		00:00:54	177	4359	4139	4472		00:00:54	177	3749	4310	4270		00:00:54	177	4304	4545	4549		00:00:54	177	4185	4113	4236		00:00:54	177	3197	3226	3036		00:00:54	177	3903	3751	3607
		00:00:57	180	4340	4114	4457		00:00:57	180	3756	4310	4278		00:00:57	180	4299	4551	4500		00:00:57	180	4177	4119	4214		00:00:57	180	3186	3215	3030		00:00:57	180	3887	3739	3585
		00:01:00	183	4326	4111	4416		00:01:00	183	3767	4298	4235		00:01:00	183	4260	4527	4489		00:01:00	183	4166	4121	4216		00:01:00	183	3204	3204	3043		00:01:00	183	3889	3748	3588
		00:01:03	186	4301	4084	4400		00:01:03	186	3756	4303	4248		00:01:03	186	4271	4496	4473		00:01:03	186	4173	4131	4233		00:01:03	186	3193	3211	3039		00:01:03	186	3888	3727	3585
		00:01:06	189	4289	4065	4402		00:01:06	189	3750	4310	4264		00:01:06	189	4257	4530	4478		00:01:06	189	4162	4123	4223		00:01:06	189	3205	3214	3039		00:01:06	189	3886	3735	3575
		00:01:09	192	4272	4058	4384		00:01:09	192	3773	4321	4259		00:01:09	192	4247	4508	4477		00:01:09	192	4161	4127	4219		00:01:09	192	3209	3238	3063		00:01:09	192	3897	3720	3579
		00:01:12	195	4264	4081	4374		00:01:12	195	3770	4305	4255		00:01:12	195	4268	4509	4446		00:01:12	195	4160	4118	4217		00:01:12	195	3200	3241	3043		00:01:12	195	3889	3736	3577
		00:01:15	198	4276	4064	4354		00:01:15	198	3759	4310	4265		00:01:15	198	4254	4491	4454		00:01:15	198	4188	4144	4189		00:01:15	198	3191	3209	3039		00:01:15	198	3873	3713	3572
		00:01:18	201	4262	4048	4367		00:01:18	201	3764	4302	4275		00:01:18	201	4230	4485	4469		00:01:18	201	4177	4130	4201		00:01:18	201	3184	3223	3032		00:01:18	201	3859	3711	3569
		00:01:21	204	4236	4041	4350		00:01:21	204	3773	4338	4273		00:01:21	204	4214	4480	4459		00:01:21	204	4155	4128	4181		00:01:21	204	3211	3231	3044		00:01:21	204	3860	3703	3557
		00:01:24	207	4237	4042	4334		00:01:24	207	3776	4300	4273		00:01:24	207	4210	4471	4424		00:01:24	207	4146	4120	4199		00:01:24	207	3205	3207	3040		00:01:24	207	3862	3694	3561
		00:01:27	210	4242	4042	4318		00:01:27	210	3772	4309	4267		00:01:27	210	4230	4478	4461		00:01:27	210	4161	4124	4204		00:01:27	210	3205	3217	3046		00:01:27	210	3873	3686	3551
		00:01:30	213	4242	4040	4331		00:01:30	213	3765	4297	4274		00:01:30	213	4215	4474	4442		00:01:30	213	4158	4128	4181		00:01:30	213	3198	3224	3043		00:01:30	213	3856	3686	3552
		00:01:33	216	4220	4035	4293		00:01:33	216	3771	4307	4268		00:01:33	216	4222	4478	4425		00:01:33	216	4149	4120	4199		00:01:33	216	3215	3242	3033		00:01:33	216	3860	3663	3555
		00:01:36	219	4224	4030	4276		00:01:36	219	3793	4302	4246		00:01:36	219	4222	4457	4430		00:01:36	219	4145	4112	4190		00:01:36	219	3205	3256	3033		00:01:36	219	3844	3665	3535
		00:01:39	222	4231	4033	4305		00:01:39	222	3772	4310	4267		00:01:39	222	4214	4455	4425		00:01:39	222	4139	4135	4187		00:01:39	222	3207	3243	3043		00:01:39	222	3844	3655	3551
		00:01:42	225	4213	4017	4287		00:01:42	225	3777	4315	4281		00:01:42	225	4212	4459	4422		00:01:42	225	4158	4118	4182		00:01:42	225	3201	3246	3036		00:01:42	225	3854	3636	3535
		00:01:45	228	4197	4015	4287		00:01:45	228	3782	4311	4272		00:01:45	228	4222	4453	4451		00:01:45	228	4173	4129	4185		00:01:45	228	3212	3215	3041		00:01:45	228	3819	3648	3515
		00:01:48	231	4211	4037	4285		00:01:48	231	3776	4327	4241		00:01:48	231	4194	4443	4423		00:01:48	231	4150	4115	4200		00:01:48	231	3195	3221	3047		00:01:48	231	3848	3648	3540
		00:01:51	234	4208	4021	4280		00:01:51	234	3783	4292	4241		00:01:51	234	4214	4451	4415		00:01:51	234	4140	4133	4198		00:01:51	234	3201	3228	3041		00:01:51	234	3826	3648	3518
		00:01:54	237	4216	4007	4279		00:01:54	237	3762	4289	4267		00:01:54	237	4191	4456	4419		00:01:54	237	4139	4131	4182		00:01:54	237	3206	3274	3056		00:01:54	237	3820	3635	3542
		00:01:57	240	4190	4028	4260		00:01:57	240	3767	4320	4260		00:01:57	240	4208	4432	4394		00:01:57	240	4143	4130	4181		00:01:57	240	3202	3252	3055		00:01:57	240	3822	3608	3515
		00:02:00	243	4201	4020	4257		00:02:00	243	3793	4298	4258		00:02:00	243	4205	4439	4427		00:02:00	243	4117	4131	4188		00:02:00	243	3202	3268	3044		00:02:00	243	3839	3629	3534
		00:02:03	246	4186	4012	4254		00:02:03	246	3771	4302	4255		00:02:03	246	4203	4423	4420		00:02:03	246	4141	4119	4157		00:02:03	246	3192	3247	3051		00:02:03	246	3835	3617	3525
		00:02:06	249	4190	4017	4258		00:02:06	249	3771	4305	4240		00:02:06	249	4215	4417	4419		00:02:06	249	4145	4118	4179		00:02:06	249	3186	3226	3052		00:02:06	249	3809	3629	3506
		00:02:09	252	4183	3995	4235		00:02:09	252	3784	4314	4257		00:02:09	252	4201	4455	4387		00:02:09	252	4151	4122	4190		00:02:09	252	3191	3252	3055		00:02:09	252	3802	3620	3491
		00:02:12	255	4187	4012	4255		00:02:12	255	3783	4295	4241		00:02:12	255	4191	4440	4412		00:02:12	255	4148	4153	4169		00:02:12	255	3216	3235	3064		00:02:12	255	3792	3615	3513
		00:02:15	258	4190	4004	4238		00:02:15	258	3787	4299	4260		00:02:15	258	4201	4449	4388		00:02:15	258	4134	4137	4171		00:02:15	258	3230	3235	3064		00:02:15	258	3784	3626	3517
		00:02:18	261	4189	4002	4241		00:02:18	261	3776	4311	4255		00:02:18	261	4194	4450	4407		00:02:18	261	4144	4151	4178		00:02:18	261	3228	3254	3060		00:02:18	261	3795	3631	3503
		00:02:21	264	4189	4009	4237		00:02:21	264	3766	4297	4241		00:02:21	264	4207	4440	4405		00:02:21	264	4139	4138	4181		00:02:21	264	3244	3267	3054		00:02:21	264	3786	3638	3497
		00:02:24	267	4180	4005	4236		00:02:24	267	3778	4305	4263		00:02:24	267	4202	4442	4397		00:02:24	267	4157	4137	4199		00:02:24	267	3220	3267	3056		00:02:24	267	3771	3627	3498
		00:02:27	270	4168	4001	4244		00:02:27	270	3770	4299	4271		00:02:27	270	4197	4435	4394		00:02:27	270	4146	4139	4184		00:02:27	270	3217	3267	3043		00:02:27	270	3777	3621	3481
		00:02:30	273	4172	4005	4213		00:02:30	273	3781	4287	4261		00:02:30	273	4208	4441	4390		00:02:30	273	4151	4147	4185		00:02:30	273	3212	3271	3063		00:02:30	273	3770	3653	3467
		00:02:33	276	4173	4007	4228		00:02:33	276	3775	4312	4245		00:02:33	276	4195	4419	4369		00:02:33	276	4146	4145	4180		00:02:33	276	3208	3241	3065		00:02:33	276	3763	3644	3482
		00:02:36	279	4166	3990	4238		00:02:36	279	3760	4312	4271		00:02:36	279	4194	4443	4399		00:02:36	279	4136	4126	4162		00:02:36	279	3232	3241	3065		00:02:36	279	3766	3661	3489
		00:02:39	282	4163	3983	4218		00:02:39	282	3780	4317	4274		00:02:39	282	4191	4432	4395		00:02:39	282	4123	4128	4169		00:02:39	282	3200	3240	3066		00:02:39	282	3760	3652	3485
		00:02:42	285	4156	3995	4226		00:02:42	285	3772	4298	4269		00:02:42	285	4175	4435	4392		00:02:42	285	4125	4143	4171		00:02:42	285	3210	3234	3062		00:02:42	285	3763	3661	3484
		00:02:45	288	4145	3982	4216		00:02:45	288	3764	4304	4260		00:02:45	288	4193	4419	4392		00:02:45	288	4147	4138	4186		00:02:45	288	3198	3268	3059		00:02:45	288	3749	3671	3482
		00:02:48	291	4164	3995	4205		00:02:48	291	3774	4293	4267		00:02:48	291	4171	4444	4382		00:02:48	291	4136	4126	4175		00:02:48	291	3213	3279	3077		00:02:48	291	3755	3679	3484
		00:02:51	294	4158	3987	4218		00:02:51	294	3769	4314	4272		00:02:51	294	4174	4426	4403		00:02:51	294	4139	4140	4182		00:02:51	294	3194	3283	3068		00:02:51	294	3757	3656	3488
		00:02:54	297	4160	3996	4206		00:02:54	297	3762	4296	4269		00:02:54	297	4197	4446	4378		00:02:54	297	4138	4139	4167		00:02:54	297	3192	3277	3068		00:02:54	297	3744	3671	3474
		00:02:57	300	4162	3985	4209		00:02:57	300	3764	4283	4252		00:02:57	300	4192	4428	4384		00:02:57	300	4129	4137	4181		00:02:57	300	3204	3259	3071		00:02:57	300	3749	3658	3483
		00:03:00	303	4144	3978	4227		00:03:00	303	3771	4303	4264		00:03:00	303	4186	4439	4384		00:03:00	303	4126	4132	4170		00:03:00	303	3213	3259	3076		00:03:00	303	3743	3663	3450
		00:03:03	306	4171	3983	4183		00:03:03	306	3767	4304	4269		00:03:03	306	4195	4426	4362		00:03:03	306	4135	4142	4169		00:03:03	306	3217	3246	3069		00:03:03	306	3750	3685	3494
		00:03:06	309	4157	3985	4197		00:03:06	309	3754	4305	4268		00:03:06	309	4188	4424	4366		00:03:06	309	4140	4136	4171		00:03:06	309	3203	3255	3080		00:03:06	309	3749	3711	3463
		00:03:09	312	4169	3992	4224		00:03:09	312	3756	4296	4270		00:03:09	312	4200	4419	4376		00:03:09	312	4126	4133	4173		00:03:09	312	3239	3277	3070		00:03:09	312	3741	3731	3478
		00:03:12	315	4150	3988	4202		00:03:12	315	3769	4304	4264		00:03:12	315	4184	4425	4376		00:03:12	315	4131	4118	4159		00:03:12	315	3221	3277	3068		00:03:12	315	3726	3754	3490
		00:03:15	318	4157	3995	4204		00:03:15	318	3759	4302	4272		00:03:15	318	4180	4423	4393		00:03:15	318	4120	4124	4180		00:03:15	318	3229	3281	3065		00:03:15	318	3745	3748	3456
		00:03:18	321	4154	3990	4201		00:03:18	321	3746	4301	4260		00:03:18	321	4165	4408	4378		00:03:18	321	4135	4135	4169		00:03:18	321	3223	3294	3084		00:03:18	321	3747	3752	3469
		00:03:21	324	4172	3975	4198		00:03:21	324	3752	4290	4248		00:03:21	324	4163	4420	4364		00:03:21	324	4129	4130	4162		00:03:21	324	3233	3286	3067		00:03:21	324	3737	3755	3470
		00:03:24	327	4159	4001	4208		00:03:24	327	3777	4311	4265		00:03:24	327	4164	4403	4373		00:03:24	327	4130	4102	4161		00:03:24	327	3224	3282	3061		00:03:24	327	3741	3760	3463
		00:03:27	330	4152	3983	4206		00:03:27	330	3768	4286	4265		00:03:27	330	4178	4430	4380		00:03:27	330	4142	4107	4176		00:03:27	330	3220	3264	3065		00:03:27	330	3754	3745	3455
		00:03:30	333	4137	3988	4201		00:03:30	333	3762	4295	4269		00:03:30	333	4170	4409	4387		00:03:30	333	4126	4108	4173		00:03:30	333	3210	3259	3077		00:03:30	333	3742	3753	3458
		00:03:33	336	4138	3998	4197		00:03:33	336	3763	4299	4271		00:03:33	336	4192	4424	4367		00:03:33	336	4154	4108	4164		00:03:33	336	3223	3260	3067		00:03:33	336	3740	3737	3462
		00:03:36	339	4160	3975	4206		00:03:36	339	3760	4307	4245		00:03:36	339	4177	4420	4376		00:03:36	339	4120	4114	4177		00:03:36	339	3226	3271	3060		00:03:36	339	3743	3717	3460
		00:03:39	342	4146	3983	4184		00:03:39	342	3754	4306	4260		00:03:39	342	4183	4416	4371		00:03:39	342	4140	4118	4191		00:03:39	342	3217	3279	3086		00:03:39	342	3720	3715	3465
		00:03:42	345	4144	3985	4210		00:03:42	345	3760	4294	4239		00:03:42	345	4175	4436	4352		00:03:42	345	4129	4109	4173		00:03:42	345	3220	3278	3066		00:03:42	345	3737	3701	3448
		00:03:45	348	4133	3978	4217		00:03:45	348	3753	4325	4261		00:03:45	348	4170	4418	4370		00:03:45	348	4118	4105	4172		00:03:45	348	3211	3284	3081		00:03:45	348	3725	3686	3447
		00:03:48	351	4130	3981	4207		00:03:48	351	3758	4288	4273		00:03:48	351	4181	4416	4366		00:03:48	351	4119	4119	4157		00:03:48	351	3202	3272	3077		00:03:48	351	3738	3683	3459
		00:03:51	354	4151	3990	4206		00:03:51	354	3756	4295	4269		00:03:51	354	4173	4431	4350		00:03:51	354	4139	4116	4182		00:03:51	354	3209	3260	3051		00:03:51	354	3747	3676	3441
		00:03:54	357	4150	3974	4192		00:03:54	357	3756	4310	4270		00:03:54	357	4172	4405	4355		00:03:54	357	4126	4088	4162		00:03:54	357	3210	3262	3071		00:03:54	357	3741	3663	3447
		00:03:57	360	4152	3975	4190		00:03:57	360	3780	4285	4269		00:03:57	360	4184	4403	4370		00:03:57	360	4125	4108	4172		00:03:57	360	3222	3249	3075		00:03:57	360	3733	3679	3449
		00:04:00	363	4147	3975	4200		00:04:00	363	3755	4299	4267		00:04:00	363	4177	4426	4353		00:04:00	363	4144	4117	4146		00:04:00	363	3210	3261	3092		00:04:00	363	3721	3671	3453

## Sheet: Supplementary Fig 4
	Supplementary Information Figure 4 b

## Sheet: Supplementary Fig 7
	Supplementary Information Figure 7 b
				1	2	3		average		stdev
			wt	3333.17	3089.84	3105.33		3176.11		136.236
			21TAG	242.073	267.157	241.444		250.225		14.6668
			21TAG	157.642	159.778	158.772		158.731		1.06872
			21TAG	330.747	305.946	314.862		317.185		12.5625
			21TAG	776.441	771.975	636.122		728.18		79.7552
	Supplementary Information Figure 7 c (left panel) and Figure 7 d											Supporting Information Figure 7 c (right panel)
